# Supplementary material for: Synthetic lethality guiding selection of drug combinations in ovarian cancer
Source: PLoS One. 2019 Jan 25;14(1):e0210859. doi: 10.1371/journal.pone.0210859 (PMC6347359; doi:10.1371/journal.pone.0210859)
Supplement: S1 Table — The full list of addressed synlet interactions as well as the respective novel proposed drug combinations are given in the S1 Table. Synlet interactions are sorted in descending order based on the sum of PubMed ID (PMID) counts of the two synlet interacting partners in the context of ovarian cancer. PMID counts of the two synlet interaction partners are also provided in brackets for synlet partner A and B respectively. (XLSX) [file pone.0210859.s001.xlsx]

## Sheet: Sheet1
Drug A	Drug B	Synlet partner A	Synlet partner B	PMID counts
Pertuzumab	Bevacizumab	ERBB2	VEGFA	1262 (695 / 567)
Trastuzumab	Bevacizumab	ERBB2	VEGFA	1262 (695 / 567)
Pertuzumab	Saracatinib	ERBB2	SRC	808 (695 / 113)
Pertuzumab	Nintedanib	ERBB2	SRC	808 (695 / 113)
Trastuzumab	Nintedanib	ERBB2	SRC	808 (695 / 113)
Trastuzumab	Saracatinib	ERBB2	SRC	808 (695 / 113)
Pertuzumab	Docetaxel	ERBB2	BCL2	761 (695 / 66)
Trastuzumab	Docetaxel	ERBB2	BCL2	761 (695 / 66)
Trastuzumab	Nintedanib	EGFR	SRC	749 (636 / 113)
Trastuzumab	Saracatinib	EGFR	SRC	749 (636 / 113)
Pertuzumab	Olaparib	ERBB2	PARP1	736 (695 / 41)
Pertuzumab	Veliparib	ERBB2	PARP1	736 (695 / 41)
Trastuzumab	Veliparib	ERBB2	PARP1	736 (695 / 41)
Trastuzumab	Olaparib	ERBB2	PARP1	736 (695 / 41)
Pertuzumab	Nintedanib	ERBB2	FGFR2	719 (695 / 24)
Trastuzumab	Nintedanib	ERBB2	FGFR2	719 (695 / 24)
Pertuzumab	Nintedanib	ERBB2	PDGFB	718 (695 / 23)
Trastuzumab	Nintedanib	ERBB2	PDGFB	718 (695 / 23)
Pertuzumab	Cediranib	ERBB2	KDR	717 (695 / 22)
Pertuzumab	Nintedanib	ERBB2	KDR	717 (695 / 22)
Trastuzumab	Cediranib	ERBB2	KDR	717 (695 / 22)
Trastuzumab	Nintedanib	ERBB2	KDR	717 (695 / 22)
Pertuzumab	Nintedanib	ERBB2	PDGFA	714 (695 / 19)
Trastuzumab	Nintedanib	ERBB2	PDGFA	714 (695 / 19)
Pertuzumab	Nintedanib	ERBB2	FGFR1	713 (695 / 18)
Trastuzumab	Nintedanib	ERBB2	FGFR1	713 (695 / 18)
Pertuzumab	Saracatinib	ERBB2	ABL1	705 (695 / 10)
Trastuzumab	Saracatinib	ERBB2	ABL1	705 (695 / 10)
Pertuzumab	Nintedanib	ERBB2	FGFR3	702 (695 / 7)
Trastuzumab	Nintedanib	ERBB2	FGFR3	702 (695 / 7)
Pertuzumab	Nintedanib	ERBB2	LCK	702 (695 / 7)
Trastuzumab	Nintedanib	ERBB2	LCK	702 (695 / 7)
Pertuzumab	Olaparib	ERBB2	PARP2	697 (695 / 2)
Pertuzumab	Veliparib	ERBB2	PARP2	697 (695 / 2)
Trastuzumab	Veliparib	ERBB2	PARP2	697 (695 / 2)
Trastuzumab	Olaparib	ERBB2	PARP2	697 (695 / 2)
Pertuzumab	Phenoxodiol	ERBB2	SPHK1	697 (695 / 2)
Trastuzumab	Phenoxodiol	ERBB2	SPHK1	697 (695 / 2)
Trastuzumab	Nintedanib	EGFR	FGFR1	654 (636 / 18)
Trastuzumab	Nintedanib	EGFR	LCK	643 (636 / 7)
Vinblastine	Paclitaxel	JUN	BCL2	602 (536 / 66)
Vinblastine	Docetaxel	JUN	BCL2	602 (536 / 66)
Bevacizumab	Nintedanib	VEGFA	PDGFB	590 (567 / 23)
Bevacizumab	Nintedanib	VEGFA	KDR	589 (567 / 22)
Bevacizumab	Cediranib	VEGFA	KDR	589 (567 / 22)
Bevacizumab	Nintedanib	VEGFA	PDGFA	586 (567 / 19)
Bevacizumab	Nintedanib	VEGFA	FGFR3	574 (567 / 7)
Topotecan	Glutathione	TOP1	ESD	130 (128 / 2)
Topotecan	Phenoxodiol	TOP1	SPHK1	130 (128 / 2)
Docetaxel	Veliparib	BCL2	PARP1	107 (66 / 41)
Paclitaxel	Olaparib	BCL2	PARP1	107 (66 / 41)
Docetaxel	Olaparib	BCL2	PARP1	107 (66 / 41)
Docetaxel	Nintedanib	BCL2	FGFR2	90 (66 / 24)
Docetaxel	Nintedanib	BCL2	PDGFB	89 (66 / 23)
Docetaxel	Nintedanib	BCL2	KDR	88 (66 / 22)
Docetaxel	Cediranib	BCL2	KDR	88 (66 / 22)
Docetaxel	Nintedanib	BCL2	PDGFA	85 (66 / 19)
Docetaxel	Nintedanib	BCL2	FGFR1	84 (66 / 18)
Docetaxel	Nintedanib	BCL2	FGFR3	73 (66 / 7)
Docetaxel	Nintedanib	BCL2	LCK	73 (66 / 7)
Paclitaxel	Vinblastine	BCL2	TUBB	69 (66 / 3)
Docetaxel	Vinblastine	BCL2	TUBB	69 (66 / 3)
Docetaxel	Gemcitabine	BCL2	RRM1	69 (66 / 3)
Docetaxel	Vintafolide	BCL2	TUBB	69 (66 / 3)
Paclitaxel	Vintafolide	BCL2	TUBB	69 (66 / 3)
Docetaxel	Fosbretabulin	BCL2	TUBB	69 (66 / 3)
Docetaxel	Veliparib	BCL2	PARP2	68 (66 / 2)
Paclitaxel	Olaparib	BCL2	PARP2	68 (66 / 2)
Docetaxel	Olaparib	BCL2	PARP2	68 (66 / 2)
Paclitaxel	Phenoxodiol	BCL2	SPHK1	68 (66 / 2)
Docetaxel	Phenoxodiol	BCL2	SPHK1	68 (66 / 2)
Docetaxel	Valproic acid	BCL2	ALDH5A1	66 (66 / 0)
Paclitaxel	Valproic acid	BCL2	ALDH5A1	66 (66 / 0)
Veliparib	Nintedanib	PARP1	FGFR2	65 (41 / 24)
Olaparib	Nintedanib	PARP1	FGFR2	65 (41 / 24)
Veliparib	Nintedanib	PARP1	PDGFB	64 (41 / 23)
Olaparib	Nintedanib	PARP1	PDGFB	64 (41 / 23)
Veliparib	Cediranib	PARP1	KDR	63 (41 / 22)
Veliparib	Nintedanib	PARP1	KDR	63 (41 / 22)
Olaparib	Nintedanib	PARP1	KDR	63 (41 / 22)
Veliparib	Nintedanib	PARP1	PDGFA	60 (41 / 19)
Olaparib	Nintedanib	PARP1	PDGFA	60 (41 / 19)
Veliparib	Nintedanib	PARP1	FGFR1	59 (41 / 18)
Olaparib	Nintedanib	PARP1	FGFR1	59 (41 / 18)
Veliparib	Saracatinib	PARP1	ABL1	51 (41 / 10)
Olaparib	Saracatinib	PARP1	ABL1	51 (41 / 10)
Veliparib	Gemcitabine	PARP1	TYMS	48 (41 / 7)
Olaparib	Gemcitabine	PARP1	TYMS	48 (41 / 7)
Olaparib	Capecitabine	PARP1	TYMS	48 (41 / 7)
Veliparib	Capecitabine	PARP1	TYMS	48 (41 / 7)
Veliparib	Nintedanib	PARP1	LCK	48 (41 / 7)
Veliparib	Nintedanib	PARP1	FGFR3	48 (41 / 7)
Olaparib	Nintedanib	PARP1	FGFR3	48 (41 / 7)
Olaparib	Nintedanib	PARP1	LCK	48 (41 / 7)
Veliparib	Vintafolide	PARP1	TUBB	44 (41 / 3)
Veliparib	Gemcitabine	PARP1	RRM1	44 (41 / 3)
Olaparib	Vinblastine	PARP1	TUBB	44 (41 / 3)
Olaparib	Gemcitabine	PARP1	RRM1	44 (41 / 3)
Veliparib	Vinblastine	PARP1	TUBB	44 (41 / 3)
Veliparib	Fosbretabulin	PARP1	TUBB	44 (41 / 3)
Olaparib	Fosbretabulin	PARP1	TUBB	44 (41 / 3)
Olaparib	Vintafolide	PARP1	TUBB	44 (41 / 3)
Veliparib	Phenoxodiol	PARP1	SPHK1	43 (41 / 2)
Olaparib	Phenoxodiol	PARP1	SPHK1	43 (41 / 2)
Olaparib	Valproic acid	PARP1	ABAT	41 (41 / 0)
Veliparib	Valproic acid	PARP1	ABAT	41 (41 / 0)
Olaparib	Valproic acid	PARP1	ALDH5A1	41 (41 / 0)
Veliparib	Valproic acid	PARP1	ALDH5A1	41 (41 / 0)
Nintedanib	Saracatinib	PDGFB	ABL1	33 (23 / 10)
Cediranib	Capecitabine	KDR	TYMS	29 (22 / 7)
Nintedanib	Capecitabine	KDR	TYMS	29 (22 / 7)
Cediranib	Gemcitabine	KDR	TYMS	29 (22 / 7)
Nintedanib	Gemcitabine	KDR	TYMS	29 (22 / 7)
Nintedanib	Saracatinib	PDGFA	ABL1	29 (19 / 10)
Nintedanib	Saracatinib	FGFR1	ABL1	28 (18 / 10)
Nintedanib	Vinblastine	PDGFB	TUBB	26 (23 / 3)
Nintedanib	Vintafolide	PDGFB	TUBB	26 (23 / 3)
Nintedanib	Fosbretabulin	PDGFB	TUBB	26 (23 / 3)
Nintedanib	Vinblastine	KDR	TUBB	25 (22 / 3)
Cediranib	Vinblastine	KDR	TUBB	25 (22 / 3)
Nintedanib	Olaparib	PDGFB	PARP2	25 (23 / 2)
Cediranib	Fosbretabulin	KDR	TUBB	25 (22 / 3)
Cediranib	Vintafolide	KDR	TUBB	25 (22 / 3)
Nintedanib	Vintafolide	KDR	TUBB	25 (22 / 3)
Nintedanib	Fosbretabulin	KDR	TUBB	25 (22 / 3)
Nintedanib	Veliparib	PDGFB	PARP2	25 (23 / 2)
Nintedanib	Olaparib	KDR	PARP2	24 (22 / 2)
Cediranib	Phenoxodiol	KDR	SPHK1	24 (22 / 2)
Cediranib	Veliparib	KDR	PARP2	24 (22 / 2)
Nintedanib	Phenoxodiol	KDR	SPHK1	24 (22 / 2)
Nintedanib	Veliparib	KDR	PARP2	24 (22 / 2)
Nintedanib	Valproic acid	PDGFB	ALDH5A1	23 (23 / 0)
Nintedanib	Vinblastine	PDGFA	TUBB	22 (19 / 3)
Nintedanib	Valproic acid	KDR	ALDH5A1	22 (22 / 0)
Cediranib	Valproic acid	KDR	ALDH5A1	22 (22 / 0)
Nintedanib	Vintafolide	PDGFA	TUBB	22 (19 / 3)
Nintedanib	Fosbretabulin	PDGFA	TUBB	22 (19 / 3)
Nintedanib	Vinblastine	FGFR1	TUBB	21 (18 / 3)
Nintedanib	Vintafolide	FGFR1	TUBB	21 (18 / 3)
Nintedanib	Fosbretabulin	FGFR1	TUBB	21 (18 / 3)
Nintedanib	Valproic acid	PDGFA	ALDH5A1	19 (19 / 0)
Saracatinib	Capecitabine	ABL1	TYMS	17 (10 / 7)
Saracatinib	Gemcitabine	ABL1	TYMS	17 (10 / 7)
Saracatinib	Nintedanib	ABL1	LCK	17 (10 / 7)
Saracatinib	Gemcitabine	ABL1	RRM1	13 (10 / 3)
Saracatinib	Phenoxodiol	ABL1	SPHK1	12 (10 / 2)
Saracatinib	Olaparib	ABL1	PARP2	12 (10 / 2)
Saracatinib	Veliparib	ABL1	PARP2	12 (10 / 2)
Nintedanib	Vinblastine	LCK	TUBB	10 (7 / 3)
Nintedanib	Vinblastine	FGFR3	TUBB	10 (7 / 3)
Saracatinib	Valproic acid	ABL1	ALDH5A1	10 (10 / 0)
Nintedanib	Vintafolide	LCK	TUBB	10 (7 / 3)
Nintedanib	Vintafolide	FGFR3	TUBB	10 (7 / 3)
Nintedanib	Fosbretabulin	LCK	TUBB	10 (7 / 3)
Nintedanib	Fosbretabulin	FGFR3	TUBB	10 (7 / 3)
Nintedanib	Olaparib	LCK	PARP2	9 (7 / 2)
Capecitabine	Phenoxodiol	TYMS	SPHK1	9 (7 / 2)
Gemcitabine	Phenoxodiol	TYMS	SPHK1	9 (7 / 2)
Nintedanib	Phenoxodiol	LCK	SPHK1	9 (7 / 2)
Nintedanib	Veliparib	LCK	PARP2	9 (7 / 2)
Nintedanib	Phenoxodiol	FGFR3	SPHK1	9 (7 / 2)
Nintedanib	Valproic acid	LCK	ABAT	7 (7 / 0)
Nintedanib	Valproic acid	FGFR3	ALDH5A1	7 (7 / 0)
Capecitabine	Valproic acid	TYMS	ALDH5A1	7 (7 / 0)
Nintedanib	Valproic acid	LCK	ALDH5A1	7 (7 / 0)
Nintedanib	Interferon gamma-1b	LCK	IFNGR2	7 (7 / 0)
Gemcitabine	Valproic acid	TYMS	ALDH5A1	7 (7 / 0)
Glutathione	Amifostine	GPX3	ENPP1	6 (6 / 0)
Fosbretabulin	Olaparib	TUBB	PARP2	5 (3 / 2)
Vintafolide	Olaparib	TUBB	PARP2	5 (3 / 2)
Vintafolide	Veliparib	TUBB	PARP2	5 (3 / 2)
Gemcitabine	Veliparib	RRM1	PARP2	5 (3 / 2)
Vinblastine	Olaparib	TUBB	PARP2	5 (3 / 2)
Gemcitabine	Olaparib	RRM1	PARP2	5 (3 / 2)
Vinblastine	Veliparib	TUBB	PARP2	5 (3 / 2)
Fosbretabulin	Veliparib	TUBB	PARP2	5 (3 / 2)
Gemcitabine	Phenoxodiol	RRM1	SPHK1	5 (3 / 2)
Phenoxodiol	Topotecan	SPHK1	TOP1MT	4 (2 / 2)
Veliparib	Phenoxodiol	PARP2	SPHK1	4 (2 / 2)
Topotecan	Glutathione	TOP1MT	ESD	4 (2 / 2)
Valproic acid	Glutathione	HDAC2	HAGH	4 (4 / 0)
Phenoxodiol	Olaparib	SPHK1	PARP2	4 (2 / 2)
Vintafolide	Valproic acid	TUBB	ALDH5A1	3 (3 / 0)
Vintafolide	Docetaxel	TUBB	TUBB1	3 (3 / 0)
Fosbretabulin	Valproic acid	TUBB	ALDH5A1	3 (3 / 0)
Vintafolide	Paclitaxel	TUBB	TUBB1	3 (3 / 0)
Vinblastine	Valproic acid	TUBB	ALDH5A1	3 (3 / 0)
Gemcitabine	Valproic acid	RRM1	ALDH5A1	3 (3 / 0)
Fosbretabulin	Docetaxel	TUBB	TUBB1	3 (3 / 0)
Vinblastine	Paclitaxel	TUBB	TUBB1	3 (3 / 0)
Vinblastine	Docetaxel	TUBB	TUBB1	3 (3 / 0)
Glutathione	Amifostine	GPX6	ENPP1	1 (1 / 0)
Glutathione	Amifostine	GPX1	ENPP1	1 (1 / 0)
Glutathione	Amifostine	GPX4	ENPP1	1 (1 / 0)
Glutathione	Amifostine	GPX2	ENPP1	1 (1 / 0)
Interferon gamma-1b	Docetaxel	IFNGR1	TUBB1	1 (1 / 0)
Amifostine	Glutathione	ENPP1	GPX5	0 (0 / 0)
Docetaxel	Interferon gamma-1b	TUBB1	IFNGR2	0 (0 / 0)
Amifostine	Glutathione	ENPP1	GPX8	0 (0 / 0)
Amifostine	Glutathione	ENPP1	GPX7	0 (0 / 0)
